# Supplementary material for: A Human Stem Cell-Derived Brain-Liver Chip for Assessing Blood-Brain-Barrier Permeation of Pharmaceutical Drugs
Source: Cells. 2022 Oct 19;11(20):3295. doi: 10.3390/cells11203295 (PMC9600760; doi:10.3390/cells11203295)
Supplement: Supplementary file 1 [file cells-11-03295-s001.zip]

Archive with 1 entries (1 files):
- cells-1941199-supplementary.pdf
